# Supplementary material for: Manipulation of host and parasite microbiotas: Survival strategies during chronic nematode infection
Source: Sci Adv. 2018 Mar 14;4(3):eaap7399. doi: 10.1126/sciadv.aap7399 (PMC5851687; doi:10.1126/sciadv.aap7399)
Supplement: http://advances.sciencemag.org/cgi/content/full/4/3/eaap7399/DC1 [file aap7399_TableS2.xlsx]

## Sheet: Sheet1
Phyla Level	p.Value	p.Adjusted
k__Bacteria.p__Other	9.7e-05	0.00069
k__Bacteria.p__Acidobacteria	0.801252	0.881377
k__Bacteria.p__Actinobacteria	0.318636	0.500713
k__Bacteria.p__Bacteroidetes	0.113828	0.250422
k__Bacteria.p__Chloroflexi	0.801252	0.881377
k__Bacteria.p__Cyanobacteria	0.036849	0.101335
k__Bacteria.p__Deferribacteres	0.929848	0.929848
k__Bacteria.p__Firmicutes	0.548224	0.753807
k__Bacteria.p__Proteobacteria	0.000125	0.00069
k__Bacteria.p__TM7	0.020048	0.07351
k__Bacteria.p__Tenericutes	0.145883	0.267452
Class Level	p.Value	p.Adjusted
k__Bacteria.p__Other.c__Other	9.7e-05	0.000679
k__Bacteria.p__Acidobacteria.c__Solibacteres	0.801252	0.830928
k__Bacteria.p__Actinobacteria.c__Acidimicrobiia	0.585873	0.830928
k__Bacteria.p__Actinobacteria.c__Actinobacteria	0.318636	0.594787
k__Bacteria.p__Actinobacteria.c__Thermoleophilia	0.801252	0.830928
k__Bacteria.p__Bacteroidetes.c__Other	0.171797	0.417866
k__Bacteria.p__Bacteroidetes.c__Bacteroidia	0.113828	0.398399
k__Bacteria.p__Bacteroidetes.c__Flavobacteriia	0.636539	0.830928
k__Bacteria.p__Bacteroidetes.c__Sphingobacteriia	0.218334	0.470258
k__Bacteria.p__Chloroflexi.c__Anaerolineae	0.801252	0.830928
k__Bacteria.p__Cyanobacteria.c__4C0d.2	0.627798	0.830928
k__Bacteria.p__Cyanobacteria.c__Chloroplast	0.034699	0.138795
k__Bacteria.p__Cyanobacteria.c__Nostocophycideae	0.636539	0.830928
k__Bacteria.p__Deferribacteres.c__Deferribacteres	0.929848	0.929848
k__Bacteria.p__Firmicutes.c__Other	0.760502	0.830928
k__Bacteria.p__Firmicutes.c__Bacilli	0.301695	0.594787
k__Bacteria.p__Firmicutes.c__Clostridia	0.518355	0.830928
k__Bacteria.p__Firmicutes.c__Erysipelotrichi	0.641018	0.830928
k__Bacteria.p__Proteobacteria.c__Other	0.801252	0.830928
k__Bacteria.p__Proteobacteria.c__Alphaproteobacteria	3.04e-05	0.000426
k__Bacteria.p__Proteobacteria.c__Betaproteobacteria	0.001397	0.007826
k__Bacteria.p__Proteobacteria.c__Deltaproteobacteria	0.179085	0.417866
k__Bacteria.p__Proteobacteria.c__Epsilonproteobacteria	2.13e-05	0.000426
k__Bacteria.p__Proteobacteria.c__Gammaproteobacteria	4.95e-05	0.000462
k__Bacteria.p__TM7.c__TM7.1	0.801252	0.830928
k__Bacteria.p__TM7.c__TM7.3	0.020048	0.093559
k__Bacteria.p__Tenericutes.c__Mollicutes	0.145883	0.417866
k__Bacteria.p__Bacteroidetes.c__Other.f__Other.g__Other	0.171797	0.417866
Order Level	p.Value	p.Adjusted
k__Bacteria.p__Other.c__Other.o__Other	9.7e-05	0.00095
k__Bacteria.p__Acidobacteria.c__Solibacteres.o__Solibacterales	0.801252	0.817945
k__Bacteria.p__Actinobacteria.c__Acidimicrobiia.o__Acidimicrobiales	0.585873	0.817945
k__Bacteria.p__Actinobacteria.c__Actinobacteria.o__Actinomycetales	0.002306	0.012552
k__Bacteria.p__Actinobacteria.c__Actinobacteria.o__Bifidobacteriales	0.001017	0.008306
k__Bacteria.p__Actinobacteria.c__Thermoleophilia.o__Gaiellales	0.801252	0.817945
k__Bacteria.p__Actinobacteria.c__Thermoleophilia.o__Solirubrobacterales	0.801252	0.817945
k__Bacteria.p__Bacteroidetes.c__Other.o__Other	0.171797	0.31178
k__Bacteria.p__Bacteroidetes.c__Bacteroidia.o__Bacteroidales	0.113828	0.278485
k__Bacteria.p__Bacteroidetes.c__Flavobacteriia.o__Flavobacteriales	0.636539	0.817945
k__Bacteria.p__Bacteroidetes.c__Sphingobacteriia.o__Sphingobacteriales	0.218334	0.368909
k__Bacteria.p__Chloroflexi.c__Anaerolineae.o__SBR1031	0.801252	0.817945
k__Bacteria.p__Cyanobacteria.c__4C0d.2.o__MLE1.12	0.627798	0.817945
k__Bacteria.p__Cyanobacteria.c__Chloroplast.o__Other	0.801252	0.817945
k__Bacteria.p__Cyanobacteria.c__Chloroplast.o__Streptophyta	0.034699	0.121446
k__Bacteria.p__Cyanobacteria.c__Nostocophycideae.o__Nostocales	0.171797	0.31178
k__Bacteria.p__Cyanobacteria.c__Nostocophycideae.o__Stigonematales	0.558217	0.817945
k__Bacteria.p__Deferribacteres.c__Deferribacteres.o__Deferribacterales	0.929848	0.929848
k__Bacteria.p__Firmicutes.c__Other.o__Other	0.760502	0.817945
k__Bacteria.p__Firmicutes.c__Bacilli.o__Bacillales	0.016496	0.073483
k__Bacteria.p__Firmicutes.c__Bacilli.o__Lactobacillales	0.186073	0.325628
k__Bacteria.p__Firmicutes.c__Clostridia.o__Other	0.124469	0.278485
k__Bacteria.p__Firmicutes.c__Clostridia.o__	0.140568	0.297844
k__Bacteria.p__Firmicutes.c__Clostridia.o__Clostridiales	0.639183	0.817945
k__Bacteria.p__Firmicutes.c__Clostridia.o__Coriobacteriales	0.112822	0.278485
k__Bacteria.p__Firmicutes.c__Erysipelotrichi.o__Erysipelotrichales	0.641018	0.817945
k__Bacteria.p__Proteobacteria.c__Other.o__Other	0.801252	0.817945
k__Bacteria.p__Proteobacteria.c__Alphaproteobacteria.o__Caulobacterales	0.016496	0.073483
k__Bacteria.p__Proteobacteria.c__Alphaproteobacteria.o__RF32	0.047812	0.156187
k__Bacteria.p__Proteobacteria.c__Alphaproteobacteria.o__Rhizobiales	0.034644	0.121446
k__Bacteria.p__Proteobacteria.c__Alphaproteobacteria.o__Rhodobacterales	0.125034	0.278485
k__Bacteria.p__Proteobacteria.c__Alphaproteobacteria.o__Rhodospirillales	0.36013	0.588212
k__Bacteria.p__Proteobacteria.c__Alphaproteobacteria.o__Sphingomonadales	2.33e-05	0.000571
k__Bacteria.p__Proteobacteria.c__Betaproteobacteria.o__Burkholderiales	0.0014	0.008573
k__Bacteria.p__Proteobacteria.c__Betaproteobacteria.o__MWH.UniP1	0.171797	0.31178
k__Bacteria.p__Proteobacteria.c__Betaproteobacteria.o__Rhodocyclales	0.801252	0.817945
k__Bacteria.p__Proteobacteria.c__Betaproteobacteria.o__SC.I.84	0.801252	0.817945
k__Bacteria.p__Proteobacteria.c__Deltaproteobacteria.o__Desulfovibrionales	0.124768	0.278485
k__Bacteria.p__Proteobacteria.c__Deltaproteobacteria.o__Myxococcales	0.06754	0.206841
k__Bacteria.p__Proteobacteria.c__Epsilonproteobacteria.o__Campylobacterales	2.13e-05	0.000571
k__Bacteria.p__Proteobacteria.c__Gammaproteobacteria.o__Enterobacteriales	9.62e-05	0.00095
k__Bacteria.p__Proteobacteria.c__Gammaproteobacteria.o__Legionellales	0.801252	0.817945
k__Bacteria.p__Proteobacteria.c__Gammaproteobacteria.o__Pasteurellales	0.001308	0.008573
k__Bacteria.p__Proteobacteria.c__Gammaproteobacteria.o__Pseudomonadales	3.93e-05	0.000643
k__Bacteria.p__Proteobacteria.c__Gammaproteobacteria.o__Xanthomonadales	0.125034	0.278485
k__Bacteria.p__TM7.c__TM7.1.o__	0.801252	0.817945
k__Bacteria.p__TM7.c__TM7.3.o__	0.801252	0.817945
k__Bacteria.p__TM7.c__TM7.3.o__CW040	0.020048	0.081864
k__Bacteria.p__Tenericutes.c__Mollicutes.o__RF39	0.145883	0.297844
Family Level	p.Value	p.Adjusted
k__Bacteria.p__Other.c__Other.o__Other.f__Other	9.7e-05	0.001385
k__Bacteria.p__Acidobacteria.c__Solibacteres.o__Solibacterales.f__Solibacteraceae	0.801252	0.809345
k__Bacteria.p__Actinobacteria.c__Acidimicrobiia.o__Acidimicrobiales.f__C111	0.585873	0.809345
k__Bacteria.p__Actinobacteria.c__Actinobacteria.o__Actinomycetales.f__Other	0.558217	0.809345
k__Bacteria.p__Actinobacteria.c__Actinobacteria.o__Actinomycetales.f__ACK.M1	0.015762	0.091646
k__Bacteria.p__Actinobacteria.c__Actinobacteria.o__Actinomycetales.f__Actinomycetaceae	0.36013	0.679491
k__Bacteria.p__Actinobacteria.c__Actinobacteria.o__Actinomycetales.f__Brevibacteriaceae	0.801252	0.809345
k__Bacteria.p__Actinobacteria.c__Actinobacteria.o__Actinomycetales.f__Corynebacteriaceae	0.033777	0.143654
k__Bacteria.p__Actinobacteria.c__Actinobacteria.o__Actinomycetales.f__Intrasporangiaceae	0.801252	0.809345
k__Bacteria.p__Actinobacteria.c__Actinobacteria.o__Actinomycetales.f__Microbacteriaceae	0.359752	0.679491
k__Bacteria.p__Actinobacteria.c__Actinobacteria.o__Actinomycetales.f__Micrococcaceae	0.034699	0.143654
k__Bacteria.p__Actinobacteria.c__Actinobacteria.o__Actinomycetales.f__Mycobacteriaceae	0.801252	0.809345
k__Bacteria.p__Actinobacteria.c__Actinobacteria.o__Actinomycetales.f__Nocardioidaceae	0.558217	0.809345
k__Bacteria.p__Actinobacteria.c__Actinobacteria.o__Actinomycetales.f__Propionibacteriaceae	0.002383	0.021659
k__Bacteria.p__Actinobacteria.c__Actinobacteria.o__Bifidobacteriales.f__Bifidobacteriaceae	0.001017	0.0113
k__Bacteria.p__Actinobacteria.c__Thermoleophilia.o__Gaiellales.f__Gaiellaceae	0.801252	0.809345
k__Bacteria.p__Actinobacteria.c__Thermoleophilia.o__Solirubrobacterales.f__	0.801252	0.809345
k__Bacteria.p__Actinobacteria.c__Thermoleophilia.o__Solirubrobacterales.f__Patulibacteraceae	0.801252	0.809345
k__Bacteria.p__Bacteroidetes.c__Bacteroidia.o__Bacteroidales.f__Other	0.171797	0.399528
k__Bacteria.p__Bacteroidetes.c__Bacteroidia.o__Bacteroidales.f__	0.01138	0.075864
k__Bacteria.p__Bacteroidetes.c__Bacteroidia.o__Bacteroidales.f__Bacteroidaceae	0.006649	0.047492
k__Bacteria.p__Bacteroidetes.c__Bacteroidia.o__Bacteroidales.f__Porphyromonadaceae	0.027645	0.138226
k__Bacteria.p__Bacteroidetes.c__Bacteroidia.o__Bacteroidales.f__Prevotellaceae	0.003989	0.03324
k__Bacteria.p__Bacteroidetes.c__Bacteroidia.o__Bacteroidales.f__Rikenellaceae	0.74439	0.809345
k__Bacteria.p__Bacteroidetes.c__Bacteroidia.o__Bacteroidales.f__S24.7	0.052814	0.195607
k__Bacteria.p__Bacteroidetes.c__Bacteroidia.o__Bacteroidales.f__.Odoribacteraceae.	0.73816	0.809345
k__Bacteria.p__Bacteroidetes.c__Bacteroidia.o__Bacteroidales.f__.Paraprevotellaceae.	7.95e-05	0.001385
k__Bacteria.p__Bacteroidetes.c__Flavobacteriia.o__Flavobacteriales.f__Flavobacteriaceae	0.636539	0.809345
k__Bacteria.p__Bacteroidetes.c__Sphingobacteriia.o__Sphingobacteriales.f__	0.801252	0.809345
k__Bacteria.p__Bacteroidetes.c__Sphingobacteriia.o__Sphingobacteriales.f__Chitinophagaceae	0.801252	0.809345
k__Bacteria.p__Bacteroidetes.c__Sphingobacteriia.o__Sphingobacteriales.f__Flammeovirgaceae	0.801252	0.809345
k__Bacteria.p__Bacteroidetes.c__Sphingobacteriia.o__Sphingobacteriales.f__Flexibacteraceae	0.801252	0.809345
k__Bacteria.p__Bacteroidetes.c__Sphingobacteriia.o__Sphingobacteriales.f__Sphingobacteriaceae	0.801252	0.809345
k__Bacteria.p__Chloroflexi.c__Anaerolineae.o__SBR1031.f__A4b	0.801252	0.809345
k__Bacteria.p__Cyanobacteria.c__4C0d.2.o__MLE1.12.f__	0.627798	0.809345
k__Bacteria.p__Cyanobacteria.c__Chloroplast.o__Other.f__Other	0.801252	0.809345
k__Bacteria.p__Cyanobacteria.c__Chloroplast.o__Streptophyta.f__	0.034699	0.143654
k__Bacteria.p__Cyanobacteria.c__Nostocophycideae.o__Nostocales.f__Nostocaceae	0.171797	0.399528
k__Bacteria.p__Cyanobacteria.c__Nostocophycideae.o__Stigonematales.f__Rivulariaceae	0.558217	0.809345
k__Bacteria.p__Deferribacteres.c__Deferribacteres.o__Deferribacterales.f__Deferribacteraceae	0.929848	0.929848
k__Bacteria.p__Firmicutes.c__Other.o__Other.f__Other	0.760502	0.809345
k__Bacteria.p__Firmicutes.c__Bacilli.o__Bacillales.f__Bacillaceae	0.801252	0.809345
k__Bacteria.p__Firmicutes.c__Bacilli.o__Bacillales.f__Listeriaceae	0.557715	0.809345
k__Bacteria.p__Firmicutes.c__Bacilli.o__Bacillales.f__Staphylococcaceae	0.033611	0.143654
k__Bacteria.p__Firmicutes.c__Bacilli.o__Lactobacillales.f__Aerococcaceae	0.067637	0.218185
k__Bacteria.p__Firmicutes.c__Bacilli.o__Lactobacillales.f__Enterococcaceae	0.015851	0.091646
k__Bacteria.p__Firmicutes.c__Bacilli.o__Lactobacillales.f__Lactobacillaceae	0.093151	0.282276
k__Bacteria.p__Firmicutes.c__Bacilli.o__Lactobacillales.f__Leuconostocaceae	0.801252	0.809345
k__Bacteria.p__Firmicutes.c__Bacilli.o__Lactobacillales.f__Streptococcaceae	0.801252	0.809345
k__Bacteria.p__Firmicutes.c__Clostridia.o__Other.f__Other	0.124469	0.329037
k__Bacteria.p__Firmicutes.c__Clostridia.o__.f__	0.140568	0.360431
k__Bacteria.p__Firmicutes.c__Clostridia.o__Clostridiales.f__Other	0.063879	0.218185
k__Bacteria.p__Firmicutes.c__Clostridia.o__Clostridiales.f__	0.000497	0.006218
k__Bacteria.p__Firmicutes.c__Clostridia.o__Clostridiales.f__Clostridiaceae	0.787848	0.809345
k__Bacteria.p__Firmicutes.c__Clostridia.o__Clostridiales.f__Dehalobacteriaceae	0.225335	0.489859
k__Bacteria.p__Firmicutes.c__Clostridia.o__Clostridiales.f__Eubacteriaceae	0.057085	0.203873
k__Bacteria.p__Firmicutes.c__Clostridia.o__Clostridiales.f__Lachnospiraceae	0.530425	0.809345
k__Bacteria.p__Firmicutes.c__Clostridia.o__Clostridiales.f__Peptococcaceae	0.074308	0.232212
k__Bacteria.p__Firmicutes.c__Clostridia.o__Clostridiales.f__Peptostreptococcaceae	0.801252	0.809345
k__Bacteria.p__Firmicutes.c__Clostridia.o__Clostridiales.f__Ruminococcaceae	0.496888	0.809345
k__Bacteria.p__Firmicutes.c__Clostridia.o__Clostridiales.f__Veillonellaceae	0.801252	0.809345
k__Bacteria.p__Firmicutes.c__Clostridia.o__Coriobacteriales.f__Coriobacteriaceae	0.112822	0.329037
k__Bacteria.p__Firmicutes.c__Erysipelotrichi.o__Erysipelotrichales.f__Erysipelotrichaceae	0.28903	0.614958
k__Bacteria.p__Firmicutes.c__Erysipelotrichi.o__Erysipelotrichales.f__.Coprobacillaceae.	0.035914	0.143654
k__Bacteria.p__Proteobacteria.c__Other.o__Other.f__Other	0.801252	0.809345
k__Bacteria.p__Proteobacteria.c__Alphaproteobacteria.o__Caulobacterales.f__Caulobacteraceae	0.016496	0.091646
k__Bacteria.p__Proteobacteria.c__Alphaproteobacteria.o__RF32.f__	0.047812	0.183894
k__Bacteria.p__Proteobacteria.c__Alphaproteobacteria.o__Rhizobiales.f__Bradyrhizobiaceae	0.218075	0.484612
k__Bacteria.p__Proteobacteria.c__Alphaproteobacteria.o__Rhizobiales.f__Hyphomicrobiaceae	0.558217	0.809345
k__Bacteria.p__Proteobacteria.c__Alphaproteobacteria.o__Rhizobiales.f__Methylobacteriaceae	0.218075	0.484612
k__Bacteria.p__Proteobacteria.c__Alphaproteobacteria.o__Rhizobiales.f__Methylocystaceae	0.801252	0.809345
k__Bacteria.p__Proteobacteria.c__Alphaproteobacteria.o__Rhizobiales.f__Phyllobacteriaceae	0.558217	0.809345
k__Bacteria.p__Proteobacteria.c__Alphaproteobacteria.o__Rhizobiales.f__Rhodobiaceae	0.801252	0.809345
k__Bacteria.p__Proteobacteria.c__Alphaproteobacteria.o__Rhodobacterales.f__Rhodobacteraceae	0.125034	0.329037
k__Bacteria.p__Proteobacteria.c__Alphaproteobacteria.o__Rhodospirillales.f__Rhodospirillaceae	0.36013	0.679491
k__Bacteria.p__Proteobacteria.c__Alphaproteobacteria.o__Sphingomonadales.f__Other	0.558217	0.809345
k__Bacteria.p__Proteobacteria.c__Alphaproteobacteria.o__Sphingomonadales.f__Sphingomonadaceae	2.33e-05	0.001108
k__Bacteria.p__Proteobacteria.c__Betaproteobacteria.o__Burkholderiales.f__Alcaligenaceae	0.409658	0.758626
k__Bacteria.p__Proteobacteria.c__Betaproteobacteria.o__Burkholderiales.f__Comamonadaceae	0.125034	0.329037
k__Bacteria.p__Proteobacteria.c__Betaproteobacteria.o__Burkholderiales.f__Oxalobacteraceae	3.33e-05	0.001108
k__Bacteria.p__Proteobacteria.c__Betaproteobacteria.o__MWH.UniP1.f__	0.171797	0.399528
k__Bacteria.p__Proteobacteria.c__Betaproteobacteria.o__Rhodocyclales.f__Rhodocyclaceae	0.801252	0.809345
k__Bacteria.p__Proteobacteria.c__Betaproteobacteria.o__SC.I.84.f__	0.801252	0.809345
k__Bacteria.p__Proteobacteria.c__Deltaproteobacteria.o__Desulfovibrionales.f__Desulfovibrionaceae	0.124768	0.329037
k__Bacteria.p__Proteobacteria.c__Deltaproteobacteria.o__Myxococcales.f__	0.558217	0.809345
k__Bacteria.p__Proteobacteria.c__Deltaproteobacteria.o__Myxococcales.f__0319.6G20	0.359752	0.679491
k__Bacteria.p__Proteobacteria.c__Deltaproteobacteria.o__Myxococcales.f__OM27	0.801252	0.809345
k__Bacteria.p__Proteobacteria.c__Epsilonproteobacteria.o__Campylobacterales.f__Campylobacteraceae	0.06676	0.218185
k__Bacteria.p__Proteobacteria.c__Epsilonproteobacteria.o__Campylobacterales.f__Helicobacteraceae	2.13e-05	0.001108
k__Bacteria.p__Proteobacteria.c__Gammaproteobacteria.o__Enterobacteriales.f__Enterobacteriaceae	9.62e-05	0.001385
k__Bacteria.p__Proteobacteria.c__Gammaproteobacteria.o__Legionellales.f__	0.801252	0.809345
k__Bacteria.p__Proteobacteria.c__Gammaproteobacteria.o__Pasteurellales.f__Pasteurellaceae	0.001308	0.013077
k__Bacteria.p__Proteobacteria.c__Gammaproteobacteria.o__Pseudomonadales.f__Moraxellaceae	0.004966	0.038198
k__Bacteria.p__Proteobacteria.c__Gammaproteobacteria.o__Pseudomonadales.f__Pseudomonadaceae	5.52e-05	0.00138
k__Bacteria.p__Proteobacteria.c__Gammaproteobacteria.o__Xanthomonadales.f__Sinobacteraceae	0.36013	0.679491
k__Bacteria.p__Proteobacteria.c__Gammaproteobacteria.o__Xanthomonadales.f__Xanthomonadaceae	0.36013	0.679491
k__Bacteria.p__TM7.c__TM7.1.o__.f__	0.801252	0.809345
k__Bacteria.p__TM7.c__TM7.3.o__.f__	0.801252	0.809345
k__Bacteria.p__TM7.c__TM7.3.o__CW040.f__F16	0.020048	0.105517
k__Bacteria.p__Tenericutes.c__Mollicutes.o__RF39.f__	0.145883	0.364707
Genus Level	p.Value	p.Adjusted
k__Bacteria.p__Bacteroidetes.c__Other.f__Other.g__Other	0.171797	0.562245
k__Bacteria.p__Other.c__Other.o__Other.f__Other.g__Other	9.7e-05	0.002276
k__Bacteria.p__Acidobacteria.c__Solibacteres.o__Solibacterales.f__Solibacteraceae.g__Candidatus.Solibacter	0.801252	0.819462
k__Bacteria.p__Actinobacteria.c__Acidimicrobiia.o__Acidimicrobiales.f__C111.g__	0.585873	0.819462
k__Bacteria.p__Actinobacteria.c__Actinobacteria.o__Actinomycetales.f__Other.g__Other	0.558217	0.819462
k__Bacteria.p__Actinobacteria.c__Actinobacteria.o__Actinomycetales.f__ACK.M1.g__	0.015762	0.129693
k__Bacteria.p__Actinobacteria.c__Actinobacteria.o__Actinomycetales.f__Actinomycetaceae.g__Parascardovia	0.558217	0.819462
k__Bacteria.p__Actinobacteria.c__Actinobacteria.o__Actinomycetales.f__Actinomycetaceae.g__Varibaculum	0.801252	0.819462
k__Bacteria.p__Actinobacteria.c__Actinobacteria.o__Actinomycetales.f__Brevibacteriaceae.g__Brevibacterium	0.801252	0.819462
k__Bacteria.p__Actinobacteria.c__Actinobacteria.o__Actinomycetales.f__Corynebacteriaceae.g__Corynebacterium	0.033777	0.215372
k__Bacteria.p__Actinobacteria.c__Actinobacteria.o__Actinomycetales.f__Intrasporangiaceae.g__Other	0.801252	0.819462
k__Bacteria.p__Actinobacteria.c__Actinobacteria.o__Actinomycetales.f__Intrasporangiaceae.g__Janibacter	0.801252	0.819462
k__Bacteria.p__Actinobacteria.c__Actinobacteria.o__Actinomycetales.f__Intrasporangiaceae.g__Phycicoccus	0.801252	0.819462
k__Bacteria.p__Actinobacteria.c__Actinobacteria.o__Actinomycetales.f__Microbacteriaceae.g__Other	0.558217	0.819462
k__Bacteria.p__Actinobacteria.c__Actinobacteria.o__Actinomycetales.f__Microbacteriaceae.g__Curtobacterium	0.801252	0.819462
k__Bacteria.p__Actinobacteria.c__Actinobacteria.o__Actinomycetales.f__Microbacteriaceae.g__Microbacterium	0.801252	0.819462
k__Bacteria.p__Actinobacteria.c__Actinobacteria.o__Actinomycetales.f__Microbacteriaceae.g__Salinibacterium	0.801252	0.819462
k__Bacteria.p__Actinobacteria.c__Actinobacteria.o__Actinomycetales.f__Micrococcaceae.g__	0.558217	0.819462
k__Bacteria.p__Actinobacteria.c__Actinobacteria.o__Actinomycetales.f__Micrococcaceae.g__Kocuria	0.36013	0.819462
k__Bacteria.p__Actinobacteria.c__Actinobacteria.o__Actinomycetales.f__Micrococcaceae.g__Micrococcus	0.36013	0.819462
k__Bacteria.p__Actinobacteria.c__Actinobacteria.o__Actinomycetales.f__Micrococcaceae.g__Nesterenkonia	0.801252	0.819462
k__Bacteria.p__Actinobacteria.c__Actinobacteria.o__Actinomycetales.f__Micrococcaceae.g__Rothia	0.2173	0.689475
k__Bacteria.p__Actinobacteria.c__Actinobacteria.o__Actinomycetales.f__Mycobacteriaceae.g__Mycobacterium	0.801252	0.819462
k__Bacteria.p__Actinobacteria.c__Actinobacteria.o__Actinomycetales.f__Nocardioidaceae.g__Other	0.801252	0.819462
k__Bacteria.p__Actinobacteria.c__Actinobacteria.o__Actinomycetales.f__Nocardioidaceae.g__	0.558217	0.819462
k__Bacteria.p__Actinobacteria.c__Actinobacteria.o__Actinomycetales.f__Nocardioidaceae.g__Aeromicrobium	0.801252	0.819462
k__Bacteria.p__Actinobacteria.c__Actinobacteria.o__Actinomycetales.f__Nocardioidaceae.g__Friedmanniella	0.801252	0.819462
k__Bacteria.p__Actinobacteria.c__Actinobacteria.o__Actinomycetales.f__Nocardioidaceae.g__Nocardioides	0.801252	0.819462
k__Bacteria.p__Actinobacteria.c__Actinobacteria.o__Actinomycetales.f__Propionibacteriaceae.g__Microlunatus	0.801252	0.819462
k__Bacteria.p__Actinobacteria.c__Actinobacteria.o__Actinomycetales.f__Propionibacteriaceae.g__Propionibacterium	0.002383	0.026804
k__Bacteria.p__Actinobacteria.c__Actinobacteria.o__Bifidobacteriales.f__Bifidobacteriaceae.g__Bifidobacterium	0.001017	0.014082
k__Bacteria.p__Actinobacteria.c__Thermoleophilia.o__Gaiellales.f__Gaiellaceae.g__	0.801252	0.819462
k__Bacteria.p__Actinobacteria.c__Thermoleophilia.o__Solirubrobacterales.f__.g__	0.801252	0.819462
k__Bacteria.p__Actinobacteria.c__Thermoleophilia.o__Solirubrobacterales.f__Patulibacteraceae.g__	0.801252	0.819462
k__Bacteria.p__Bacteroidetes.c__Other.o__Other.f__Other.g__Other	0.171797	0.562245
k__Bacteria.p__Bacteroidetes.c__Bacteroidia.o__Bacteroidales.f__Other.g__Other	0.171797	0.562245
k__Bacteria.p__Bacteroidetes.c__Bacteroidia.o__Bacteroidales.f__.g__	0.01138	0.107806
k__Bacteria.p__Bacteroidetes.c__Bacteroidia.o__Bacteroidales.f__Bacteroidaceae.g__Bacteroides	0.006649	0.066488
k__Bacteria.p__Bacteroidetes.c__Bacteroidia.o__Bacteroidales.f__Porphyromonadaceae.g__Parabacteroides	0.027671	0.199231
k__Bacteria.p__Bacteroidetes.c__Bacteroidia.o__Bacteroidales.f__Porphyromonadaceae.g__Porphyromonas	0.36013	0.819462
k__Bacteria.p__Bacteroidetes.c__Bacteroidia.o__Bacteroidales.f__Prevotellaceae.g__Prevotella	0.003989	0.042235
k__Bacteria.p__Bacteroidetes.c__Bacteroidia.o__Bacteroidales.f__Rikenellaceae.g__	0.912538	0.917636
k__Bacteria.p__Bacteroidetes.c__Bacteroidia.o__Bacteroidales.f__Rikenellaceae.g__AF12	0.000769	0.011532
k__Bacteria.p__Bacteroidetes.c__Bacteroidia.o__Bacteroidales.f__Rikenellaceae.g__Rikenella	5.5e-05	0.002276
k__Bacteria.p__Bacteroidetes.c__Bacteroidia.o__Bacteroidales.f__S24.7.g__	0.052814	0.288076
k__Bacteria.p__Bacteroidetes.c__Bacteroidia.o__Bacteroidales.f__.Odoribacteraceae..g__Odoribacter	0.73816	0.819462
k__Bacteria.p__Bacteroidetes.c__Bacteroidia.o__Bacteroidales.f__.Paraprevotellaceae..g__.Prevotella.	7.95e-05	0.002276
k__Bacteria.p__Bacteroidetes.c__Flavobacteriia.o__Flavobacteriales.f__Flavobacteriaceae.g__Other	0.801252	0.819462
k__Bacteria.p__Bacteroidetes.c__Flavobacteriia.o__Flavobacteriales.f__Flavobacteriaceae.g__	0.171797	0.562245
k__Bacteria.p__Bacteroidetes.c__Flavobacteriia.o__Flavobacteriales.f__Flavobacteriaceae.g__Capnocytophaga	0.801252	0.819462
k__Bacteria.p__Bacteroidetes.c__Flavobacteriia.o__Flavobacteriales.f__Flavobacteriaceae.g__Chryseobacterium	0.801252	0.819462
k__Bacteria.p__Bacteroidetes.c__Flavobacteriia.o__Flavobacteriales.f__Flavobacteriaceae.g__Flavobacterium	0.801252	0.819462
k__Bacteria.p__Bacteroidetes.c__Sphingobacteriia.o__Sphingobacteriales.f__.g__	0.801252	0.819462
k__Bacteria.p__Bacteroidetes.c__Sphingobacteriia.o__Sphingobacteriales.f__Chitinophagaceae.g__	0.801252	0.819462
k__Bacteria.p__Bacteroidetes.c__Sphingobacteriia.o__Sphingobacteriales.f__Flammeovirgaceae.g__A4	0.801252	0.819462
k__Bacteria.p__Bacteroidetes.c__Sphingobacteriia.o__Sphingobacteriales.f__Flexibacteraceae.g__Hymenobacter	0.801252	0.819462
k__Bacteria.p__Bacteroidetes.c__Sphingobacteriia.o__Sphingobacteriales.f__Flexibacteraceae.g__Spirosoma	0.801252	0.819462
k__Bacteria.p__Bacteroidetes.c__Sphingobacteriia.o__Sphingobacteriales.f__Sphingobacteriaceae.g__Sphingobacterium	0.801252	0.819462
k__Bacteria.p__Chloroflexi.c__Anaerolineae.o__SBR1031.f__A4b.g__	0.801252	0.819462
k__Bacteria.p__Cyanobacteria.c__4C0d.2.o__MLE1.12.f__.g__	0.627798	0.819462
k__Bacteria.p__Cyanobacteria.c__Chloroplast.o__Other.f__Other.g__Other	0.801252	0.819462
k__Bacteria.p__Cyanobacteria.c__Chloroplast.o__Streptophyta.f__.g__	0.034699	0.215372
k__Bacteria.p__Cyanobacteria.c__Nostocophycideae.o__Nostocales.f__Nostocaceae.g__Dolichospermum	0.171797	0.562245
k__Bacteria.p__Cyanobacteria.c__Nostocophycideae.o__Stigonematales.f__Rivulariaceae.g__Calothrix	0.558217	0.819462
k__Bacteria.p__Deferribacteres.c__Deferribacteres.o__Deferribacterales.f__Deferribacteraceae.g__Mucispirillum	0.929848	0.929848
k__Bacteria.p__Firmicutes.c__Other.o__Other.f__Other.g__Other	0.760502	0.819462
k__Bacteria.p__Firmicutes.c__Bacilli.o__Bacillales.f__Bacillaceae.g__Bacillus	0.801252	0.819462
k__Bacteria.p__Firmicutes.c__Bacilli.o__Bacillales.f__Listeriaceae.g__	0.557715	0.819462
k__Bacteria.p__Firmicutes.c__Bacilli.o__Bacillales.f__Staphylococcaceae.g__Staphylococcus	0.033611	0.215372
k__Bacteria.p__Firmicutes.c__Bacilli.o__Lactobacillales.f__Aerococcaceae.g__	0.36013	0.819462
k__Bacteria.p__Firmicutes.c__Bacilli.o__Lactobacillales.f__Aerococcaceae.g__Alloiococcus	0.36013	0.819462
k__Bacteria.p__Firmicutes.c__Bacilli.o__Lactobacillales.f__Aerococcaceae.g__Facklamia	0.801252	0.819462
k__Bacteria.p__Firmicutes.c__Bacilli.o__Lactobacillales.f__Enterococcaceae.g__Enterococcus	0.015851	0.129693
k__Bacteria.p__Firmicutes.c__Bacilli.o__Lactobacillales.f__Lactobacillaceae.g__	0.5552	0.819462
k__Bacteria.p__Firmicutes.c__Bacilli.o__Lactobacillales.f__Lactobacillaceae.g__Lactobacillus	0.051957	0.288076
k__Bacteria.p__Firmicutes.c__Bacilli.o__Lactobacillales.f__Leuconostocaceae.g__Leuconostoc	0.801252	0.819462
k__Bacteria.p__Firmicutes.c__Bacilli.o__Lactobacillales.f__Streptococcaceae.g__Streptococcus	0.801252	0.819462
k__Bacteria.p__Firmicutes.c__Clostridia.o__Other.f__Other.g__Other	0.124469	0.514268
k__Bacteria.p__Firmicutes.c__Clostridia.o__.f__.g__	0.140568	0.548285
k__Bacteria.p__Firmicutes.c__Clostridia.o__Clostridiales.f__Other.g__Other	0.063879	0.319396
k__Bacteria.p__Firmicutes.c__Clostridia.o__Clostridiales.f__.g__	0.000497	0.008954
k__Bacteria.p__Firmicutes.c__Clostridia.o__Clostridiales.f__Clostridiaceae.g__Other	0.801252	0.819462
k__Bacteria.p__Firmicutes.c__Clostridia.o__Clostridiales.f__Clostridiaceae.g__	0.671701	0.819462
k__Bacteria.p__Firmicutes.c__Clostridia.o__Clostridiales.f__Clostridiaceae.g__Anaerococcus	0.36013	0.819462
k__Bacteria.p__Firmicutes.c__Clostridia.o__Clostridiales.f__Clostridiaceae.g__Clostridium	0.801252	0.819462
k__Bacteria.p__Firmicutes.c__Clostridia.o__Clostridiales.f__Clostridiaceae.g__Finegoldia	0.558217	0.819462
k__Bacteria.p__Firmicutes.c__Clostridia.o__Clostridiales.f__Clostridiaceae.g__Peptoniphilus	0.36013	0.819462
k__Bacteria.p__Firmicutes.c__Clostridia.o__Clostridiales.f__Dehalobacteriaceae.g__Dehalobacterium	0.225335	0.699316
k__Bacteria.p__Firmicutes.c__Clostridia.o__Clostridiales.f__Eubacteriaceae.g__Anaerofustis	0.057085	0.302212
k__Bacteria.p__Firmicutes.c__Clostridia.o__Clostridiales.f__Lachnospiraceae.g__Other	0.500638	0.819462
k__Bacteria.p__Firmicutes.c__Clostridia.o__Clostridiales.f__Lachnospiraceae.g__	0.834867	0.849017
k__Bacteria.p__Firmicutes.c__Clostridia.o__Clostridiales.f__Lachnospiraceae.g__Coprococcus	0.801252	0.819462
k__Bacteria.p__Firmicutes.c__Clostridia.o__Clostridiales.f__Lachnospiraceae.g__Dorea	0.000765	0.011532
k__Bacteria.p__Firmicutes.c__Clostridia.o__Clostridiales.f__Lachnospiraceae.g__.Ruminococcus.	0.082045	0.369204
k__Bacteria.p__Firmicutes.c__Clostridia.o__Clostridiales.f__Peptococcaceae.g__	0.074308	0.342959
k__Bacteria.p__Firmicutes.c__Clostridia.o__Clostridiales.f__Peptostreptococcaceae.g__Filifactor	0.801252	0.819462
k__Bacteria.p__Firmicutes.c__Clostridia.o__Clostridiales.f__Ruminococcaceae.g__Other	0.08855	0.388754
k__Bacteria.p__Firmicutes.c__Clostridia.o__Clostridiales.f__Ruminococcaceae.g__	0.12571	0.514268
k__Bacteria.p__Firmicutes.c__Clostridia.o__Clostridiales.f__Ruminococcaceae.g__Anaerotruncus	0.614221	0.819462
k__Bacteria.p__Firmicutes.c__Clostridia.o__Clostridiales.f__Ruminococcaceae.g__Oscillospira	0.4236	0.819462
k__Bacteria.p__Firmicutes.c__Clostridia.o__Clostridiales.f__Ruminococcaceae.g__Ruminococcus	0.146209	0.548285
k__Bacteria.p__Firmicutes.c__Clostridia.o__Clostridiales.f__Veillonellaceae.g__Veillonella	0.801252	0.819462
k__Bacteria.p__Firmicutes.c__Clostridia.o__Coriobacteriales.f__Coriobacteriaceae.g__Other	0.001236	0.015589
k__Bacteria.p__Firmicutes.c__Clostridia.o__Coriobacteriales.f__Coriobacteriaceae.g__Adlercreutzia	0.491756	0.819462
k__Bacteria.p__Firmicutes.c__Erysipelotrichi.o__Erysipelotrichales.f__Erysipelotrichaceae.g__Other	0.015851	0.129693
k__Bacteria.p__Firmicutes.c__Erysipelotrichi.o__Erysipelotrichales.f__Erysipelotrichaceae.g__	0.578165	0.819462
k__Bacteria.p__Firmicutes.c__Erysipelotrichi.o__Erysipelotrichales.f__Erysipelotrichaceae.g__Allobaculum	0.288635	0.819462
k__Bacteria.p__Firmicutes.c__Erysipelotrichi.o__Erysipelotrichales.f__.Coprobacillaceae..g__	0.04555	0.2733
k__Bacteria.p__Firmicutes.c__Erysipelotrichi.o__Erysipelotrichales.f__.Coprobacillaceae..g__Coprobacillus	0.022898	0.171735
k__Bacteria.p__Proteobacteria.c__Other.o__Other.f__Other.g__Other	0.801252	0.819462
k__Bacteria.p__Proteobacteria.c__Alphaproteobacteria.o__Caulobacterales.f__Caulobacteraceae.g__Other	0.218334	0.689475
k__Bacteria.p__Proteobacteria.c__Alphaproteobacteria.o__Caulobacterales.f__Caulobacteraceae.g__	0.124377	0.514268
k__Bacteria.p__Proteobacteria.c__Alphaproteobacteria.o__RF32.f__.g__	0.047812	0.277621
k__Bacteria.p__Proteobacteria.c__Alphaproteobacteria.o__Rhizobiales.f__Bradyrhizobiaceae.g__Other	0.359752	0.819462
k__Bacteria.p__Proteobacteria.c__Alphaproteobacteria.o__Rhizobiales.f__Bradyrhizobiaceae.g__	0.801252	0.819462
k__Bacteria.p__Proteobacteria.c__Alphaproteobacteria.o__Rhizobiales.f__Hyphomicrobiaceae.g__	0.801252	0.819462
k__Bacteria.p__Proteobacteria.c__Alphaproteobacteria.o__Rhizobiales.f__Hyphomicrobiaceae.g__Devosia	0.801252	0.819462
k__Bacteria.p__Proteobacteria.c__Alphaproteobacteria.o__Rhizobiales.f__Hyphomicrobiaceae.g__Hyphomicrobium	0.801252	0.819462
k__Bacteria.p__Proteobacteria.c__Alphaproteobacteria.o__Rhizobiales.f__Methylobacteriaceae.g__	0.801252	0.819462
k__Bacteria.p__Proteobacteria.c__Alphaproteobacteria.o__Rhizobiales.f__Methylobacteriaceae.g__Methylobacterium	0.36013	0.819462
k__Bacteria.p__Proteobacteria.c__Alphaproteobacteria.o__Rhizobiales.f__Methylocystaceae.g__	0.801252	0.819462
k__Bacteria.p__Proteobacteria.c__Alphaproteobacteria.o__Rhizobiales.f__Phyllobacteriaceae.g__Other	0.558217	0.819462
k__Bacteria.p__Proteobacteria.c__Alphaproteobacteria.o__Rhizobiales.f__Rhodobiaceae.g__	0.801252	0.819462
k__Bacteria.p__Proteobacteria.c__Alphaproteobacteria.o__Rhodobacterales.f__Rhodobacteraceae.g__Other	0.558217	0.819462
k__Bacteria.p__Proteobacteria.c__Alphaproteobacteria.o__Rhodobacterales.f__Rhodobacteraceae.g__Rhodobacter	0.558217	0.819462
k__Bacteria.p__Proteobacteria.c__Alphaproteobacteria.o__Rhodobacterales.f__Rhodobacteraceae.g__Rubellimicrobium	0.558217	0.819462
k__Bacteria.p__Proteobacteria.c__Alphaproteobacteria.o__Rhodospirillales.f__Rhodospirillaceae.g__	0.801252	0.819462
k__Bacteria.p__Proteobacteria.c__Alphaproteobacteria.o__Rhodospirillales.f__Rhodospirillaceae.g__Skermanella	0.558217	0.819462
k__Bacteria.p__Proteobacteria.c__Alphaproteobacteria.o__Sphingomonadales.f__Other.g__Other	0.558217	0.819462
k__Bacteria.p__Proteobacteria.c__Alphaproteobacteria.o__Sphingomonadales.f__Sphingomonadaceae.g__Other	1.64e-05	0.001909
k__Bacteria.p__Proteobacteria.c__Alphaproteobacteria.o__Sphingomonadales.f__Sphingomonadaceae.g__Kaistobacter	0.558217	0.819462
k__Bacteria.p__Proteobacteria.c__Alphaproteobacteria.o__Sphingomonadales.f__Sphingomonadaceae.g__Novosphingobium	0.034699	0.215372
k__Bacteria.p__Proteobacteria.c__Alphaproteobacteria.o__Sphingomonadales.f__Sphingomonadaceae.g__Sphingobium	0.801252	0.819462
k__Bacteria.p__Proteobacteria.c__Alphaproteobacteria.o__Sphingomonadales.f__Sphingomonadaceae.g__Sphingomonas	0.133697	0.534787
k__Bacteria.p__Proteobacteria.c__Betaproteobacteria.o__Burkholderiales.f__Alcaligenaceae.g__	0.801252	0.819462
k__Bacteria.p__Proteobacteria.c__Betaproteobacteria.o__Burkholderiales.f__Alcaligenaceae.g__Sutterella	0.557487	0.819462
k__Bacteria.p__Proteobacteria.c__Betaproteobacteria.o__Burkholderiales.f__Comamonadaceae.g__Other	0.801252	0.819462
k__Bacteria.p__Proteobacteria.c__Betaproteobacteria.o__Burkholderiales.f__Comamonadaceae.g__Acidovorax	0.801252	0.819462
k__Bacteria.p__Proteobacteria.c__Betaproteobacteria.o__Burkholderiales.f__Comamonadaceae.g__Delftia	0.801252	0.819462
k__Bacteria.p__Proteobacteria.c__Betaproteobacteria.o__Burkholderiales.f__Comamonadaceae.g__Diaphorobacter	0.801252	0.819462
k__Bacteria.p__Proteobacteria.c__Betaproteobacteria.o__Burkholderiales.f__Comamonadaceae.g__Methylibium	0.801252	0.819462
k__Bacteria.p__Proteobacteria.c__Betaproteobacteria.o__Burkholderiales.f__Comamonadaceae.g__Pelomonas	0.801252	0.819462
k__Bacteria.p__Proteobacteria.c__Betaproteobacteria.o__Burkholderiales.f__Comamonadaceae.g__Rubrivivax	0.801252	0.819462
k__Bacteria.p__Proteobacteria.c__Betaproteobacteria.o__Burkholderiales.f__Comamonadaceae.g__Variovorax	0.801252	0.819462
k__Bacteria.p__Proteobacteria.c__Betaproteobacteria.o__Burkholderiales.f__Oxalobacteraceae.g__	0.36013	0.819462
k__Bacteria.p__Proteobacteria.c__Betaproteobacteria.o__Burkholderiales.f__Oxalobacteraceae.g__Janthinobacterium	0.558217	0.819462
k__Bacteria.p__Proteobacteria.c__Betaproteobacteria.o__Burkholderiales.f__Oxalobacteraceae.g__Polynucleobacter	0.171797	0.562245
k__Bacteria.p__Proteobacteria.c__Betaproteobacteria.o__Burkholderiales.f__Oxalobacteraceae.g__Ralstonia	2.12e-05	0.001909
k__Bacteria.p__Proteobacteria.c__Betaproteobacteria.o__MWH.UniP1.f__.g__	0.171797	0.562245
k__Bacteria.p__Proteobacteria.c__Betaproteobacteria.o__Rhodocyclales.f__Rhodocyclaceae.g__Other	0.801252	0.819462
k__Bacteria.p__Proteobacteria.c__Betaproteobacteria.o__SC.I.84.f__.g__	0.801252	0.819462
k__Bacteria.p__Proteobacteria.c__Deltaproteobacteria.o__Desulfovibrionales.f__Desulfovibrionaceae.g__Bilophila	0.878656	0.888529
k__Bacteria.p__Proteobacteria.c__Deltaproteobacteria.o__Desulfovibrionales.f__Desulfovibrionaceae.g__Desulfovibrio	0.061281	0.31516
k__Bacteria.p__Proteobacteria.c__Deltaproteobacteria.o__Myxococcales.f__.g__	0.558217	0.819462
k__Bacteria.p__Proteobacteria.c__Deltaproteobacteria.o__Myxococcales.f__0319.6G20.g__	0.359752	0.819462
k__Bacteria.p__Proteobacteria.c__Deltaproteobacteria.o__Myxococcales.f__OM27.g__	0.801252	0.819462
k__Bacteria.p__Proteobacteria.c__Epsilonproteobacteria.o__Campylobacterales.f__Campylobacteraceae.g__Campylobacter	0.06676	0.324777
k__Bacteria.p__Proteobacteria.c__Epsilonproteobacteria.o__Campylobacterales.f__Helicobacteraceae.g__Other	0.000169	0.003379
k__Bacteria.p__Proteobacteria.c__Epsilonproteobacteria.o__Campylobacterales.f__Helicobacteraceae.g__Helicobacter	7.93e-05	0.002276
k__Bacteria.p__Proteobacteria.c__Gammaproteobacteria.o__Enterobacteriales.f__Enterobacteriaceae.g__Other	0.000101	0.002276
k__Bacteria.p__Proteobacteria.c__Gammaproteobacteria.o__Enterobacteriales.f__Enterobacteriaceae.g__	0.801252	0.819462
k__Bacteria.p__Proteobacteria.c__Gammaproteobacteria.o__Enterobacteriales.f__Enterobacteriaceae.g__Erwinia	0.801252	0.819462
k__Bacteria.p__Proteobacteria.c__Gammaproteobacteria.o__Legionellales.f__.g__	0.801252	0.819462
k__Bacteria.p__Proteobacteria.c__Gammaproteobacteria.o__Pasteurellales.f__Pasteurellaceae.g__Aggregatibacter	0.001299	0.015589
k__Bacteria.p__Proteobacteria.c__Gammaproteobacteria.o__Pasteurellales.f__Pasteurellaceae.g__Haemophilus	0.36013	0.819462
k__Bacteria.p__Proteobacteria.c__Gammaproteobacteria.o__Pseudomonadales.f__Moraxellaceae.g__	0.801252	0.819462
k__Bacteria.p__Proteobacteria.c__Gammaproteobacteria.o__Pseudomonadales.f__Moraxellaceae.g__Acinetobacter	0.073801	0.342959
k__Bacteria.p__Proteobacteria.c__Gammaproteobacteria.o__Pseudomonadales.f__Moraxellaceae.g__Enhydrobacter	0.36013	0.819462
k__Bacteria.p__Proteobacteria.c__Gammaproteobacteria.o__Pseudomonadales.f__Moraxellaceae.g__Moraxella	0.801252	0.819462
k__Bacteria.p__Proteobacteria.c__Gammaproteobacteria.o__Pseudomonadales.f__Moraxellaceae.g__Psychrobacter	0.558217	0.819462
k__Bacteria.p__Proteobacteria.c__Gammaproteobacteria.o__Pseudomonadales.f__Pseudomonadaceae.g__Other	0.36013	0.819462
k__Bacteria.p__Proteobacteria.c__Gammaproteobacteria.o__Pseudomonadales.f__Pseudomonadaceae.g__Pseudomonas	5.5e-05	0.002276
k__Bacteria.p__Proteobacteria.c__Gammaproteobacteria.o__Xanthomonadales.f__Sinobacteraceae.g__	0.36013	0.819462
k__Bacteria.p__Proteobacteria.c__Gammaproteobacteria.o__Xanthomonadales.f__Xanthomonadaceae.g__Other	0.801252	0.819462
k__Bacteria.p__Proteobacteria.c__Gammaproteobacteria.o__Xanthomonadales.f__Xanthomonadaceae.g__	0.558217	0.819462
k__Bacteria.p__Proteobacteria.c__Gammaproteobacteria.o__Xanthomonadales.f__Xanthomonadaceae.g__Lysobacter	0.801252	0.819462
k__Bacteria.p__TM7.c__TM7.1.o__.f__.g__	0.801252	0.819462
k__Bacteria.p__TM7.c__TM7.3.o__.f__.g__	0.801252	0.819462
k__Bacteria.p__TM7.c__TM7.3.o__CW040.f__F16.g__	0.020048	0.1569
k__Bacteria.p__Tenericutes.c__Mollicutes.o__RF39.f__.g__	0.145883	0.548285
